# Supplementary material for: Common pre-diagnostic features in individuals with different rare diseases represent a key for diagnostic support with computerized pattern recognition?
Source: PLoS One. 2019 Oct 10;14(10):e0222637. doi: 10.1371/journal.pone.0222637 (PMC6786570; doi:10.1371/journal.pone.0222637)
Supplement: S6 File — (XLSX) [file pone.0222637.s006.xlsx]

## Sheet: dataset_3.csv
gender	F1	F2	F3	F4	F5	F6	F7	F8	F9	F10	F11	F12	F13	F14	F15	F16	F17	F18	F19	F20	F21	F22	F23	F24	F25	F26	F27	F28	F29	F30	F31	F32	F33	F34	F35	F36	F37	F38	F39	F40	F41	F42	F43	F44	F45	F46	F47	F48	F49
2	4	4	1	2	1	1	4	4	4	1	4	4	4	4	4	3	1	1	4	4	1	2	4	4	3	4	4	4	4	4	4	4	4	4	2	1	1	2	1	3	4	4	1	2	1	1	4	2	4
2	4	4	1	4	2	4	4	4	4	1	4	4	2	4	4	1	4	4	3	4	2	4	3	4	1	4	4	4	2	4	4	3	1	1	1	4	1	3	3	4	4	4	1	1	1	2	4	2	2
2	3	4	1	4	4	3	4	4	3	4	4	4	3	2	2	1	4	4	4	4	1	3	4	3	4	4	1	4	4	4	3	4	4	1	4	4	3	4	3	3	4	3	3	3	2	3	4	4	3
1	2	3	1	1	2	4	4	4	3	4	3	4	2	4	1	3	3	3	1	2	1	4	3	4	1	4	3	3	4	4	3	4	3	3	1	1	3	2	2	3	2	1	1	1	1	3	4	3	3
1	4	4	2	1	1	4	4	4	4	3	4	4	2	4	4	4	1	2	1	4	1	2	3	4	4	4	4	4	2	2	4	3	4	4	4	1	2	1	4	2	4	3	1	4	4	1	4	4	4
2	4	3	4	3	1	4	4	4	1	3	4	4	4	4	2	4	1	4	1	1	1	4	2	2	3	4	4	4	3	4	4	3	1	4	2	3	1	1	1	2	3	4	1	4	2	3	2	4	4
1	4	4	1	1	1	1	4	4	1	2	1	1	1	1	1	3	1	1	1	1	1	4	4	1	4	4	4	1	1	1	4	4	1	4	1	1	1	1	1	4	1	1	1	1	1	4	4	4	4
2	5	4	5	4	5	5	4	4	4	4	2	4	4	4	2	2	2	1	1	4	4	2	1	1	1	4	3	4	1	1	4	4	1	4	5	4	4	3	1	4	3	1	1	3	3	2	4	4	4
1	4	3	1	2	1	4	4	4	4	4	4	4	4	4	4	2	4	1	4	1	1	4	4	2	4	4	2	2	4	1	4	4	4	4	1	1	3	4	4	4	2	4	4	4	4	4	3	4	4
1	3	3	1	2	5	4	2	4	4	1	2	3	4	4	4	2	3	4	3	1	1	1	1	1	4	2	1	1	4	2	3	3	2	2	4	1	1	2	4	2	3	4	1	2	2	3	4	4	2
2	4	4	1	1	2	1	4	4	4	4	4	4	4	4	4	3	4	4	4	4	1	4	3	1	4	4	4	4	4	2	3	4	4	1	1	4	1	4	4	4	4	2	2	3	3	3	4	4	4
1	4	2	1	2	2	3	4	5	4	1	1	3	4	3	2	3	3	4	4	4	1	1	1	1	4	1	3	2	4	1	4	4	4	4	1	4	2	1	4	3	4	4	1	3	1	3	2	2	3
2	4	4	4	2	2	4	4	3	4	3	2	4	3	4	2	2	3	3	4	3	1	4	4	3	4	4	4	2	2	4	4	4	4	4	2	1	2	3	3	3	5	3	3	1	3	3	4	3	4
1	1	2	1	1	2	1	4	1	4	4	4	4	1	1	1	4	1	1	1	4	1	2	1	4	4	4	4	4	4	4	4	4	4	5	4	1	3	1	1	2	3	4	1	1	1	4	4	4	4
1	1	3	4	2	1	4	2	1	4	2	2	4	2	2	1	2	2	1	1	4	1	1	1	1	3	4	2	4	2	1	4	1	1	1	1	1	1	1	1	2	4	3	1	2	2	3	4	4	2
1	4	4	1	2	1	5	3	2	1	3	2	4	3	3	1	3	1	4	1	1	1	3	1	4	1	3	1	5	1	2	3	2	2	4	1	4	1	1	1	4	2	1	1	1	1	2	4	2	3
2	4	3	1	1	2	4	4	4	4	3	4	4	4	4	1	2	3	3	1	4	1	4	3	4	1	4	1	4	1	4	4	4	1	4	4	1	3	2	1	4	3	4	4	1	4	4	4	2	4
2	4	3	1	3	2	3	4	4	4	4	4	4	2	4	1	3	2	1	4	3	1	1	2	1	1	3	2	2	4	4	3	4	3	4	4	2	3	3	3	4	3	4	3	4	2	4	4	4	4
2	1	3	4	4	2	4	3	4	1	1	3	4	3	4	1	2	1	5	1	1	1	1	2	1	4	4	3	1	4	4	3	4	1	5	5	2	5	5	5	1	1	1	1	1	1	3	3	1	3
2	3	2	1	1	1	4	3	1	4	4	3	4	1	4	4	4	5	4	1	4	1	3	3	1	4	4	4	4	1	3	4	4	1	5	4	4	5	5	1	2	3	5	4	2	1	1	4	3	4
2	3	3	1	4	2	4	4	3	2	3	4	4	4	4	4	3	3	2	2	4	1	4	4	2	4	4	1	1	4	1	4	4	4	3	2	4	4	1	4	3	4	2	2	1	2	3	4	4	4
2	4	4	1	4	4	1	3	4	1	4	4	1	4	1	4	1	4	4	4	4	1	4	1	4	3	4	4	4	4	4	1	4	1	4	4	1	1	4	3	1	4	1	4	4	4	4	1	4	4
2	3	4	1	3	1	1	1	1	4	5	1	4	1	1	3	2	4	4	1	1	1	3	1	3	1	1	1	3	3	3	4	1	1	4	3	1	1	1	4	1	4	3	4	4	4	2	3	1	1
2	1	1	1	2	1	1	1	1	4	4	4	4	2	4	3	4	2	1	1	1	1	1	3	1	4	4	4	5	4	3	4	4	4	4	1	1	3	4	1	2	1	2	2	1	1	1	2	4	4
1	1	3	1	2	1	2	3	4	1	4	1	4	3	3	4	4	3	3	1	3	1	1	1	2	1	2	1	4	4	2	4	1	4	4	4	1	3	3	1	3	3	4	3	3	1	2	4	4	3
1	3	3	2	4	2	2	4	4	1	4	4	4	1	4	4	2	4	1	4	1	1	4	1	4	1	4	1	2	4	4	4	1	4	4	4	1	2	4	1	1	4	4	4	4	1	1	4	1	1
2	4	4	1	1	1	1	4	1	4	1	1	4	1	4	4	4	3	4	1	4	1	1	1	4	1	4	4	1	4	4	4	4	1	4	1	4	4	5	1	1	1	5	4	4	1	2	1	4	4
2	2	4	1	2	1	4	4	3	4	2	1	4	4	3	4	4	1	1	1	4	1	1	1	1	1	3	3	1	4	4	4	4	4	4	1	4	2	1	3	4	1	3	4	1	1	2	4	4	4
2	4	3	4	3	2	4	2	4	4	1	1	2	2	4	4	4	1	2	2	4	1	4	1	4	2	4	2	1	4	4	4	4	4	4	4	4	4	5	4	5	1	5	4	1	2	3	4	3	4
2	4	1	1	1	1	1	1	4	4	4	2	1	1	1	1	4	1	1	1	2	1	1	2	4	1	4	1	1	1	1	4	4	1	4	4	1	1	1	4	3	5	5	1	2	1	1	4	3	4
2	3	3	1	1	1	4	2	2	4	4	3	4	2	2	2	2	3	3	2	4	2	4	3	4	2	4	4	4	4	4	3	4	4	4	4	1	3	3	1	3	4	4	1	1	1	4	4	3	4
2	4	4	4	2	1	1	4	4	4	4	3	1	2	1	4	1	4	4	4	4	2	4	4	4	4	4	4	4	4	3	3	4	1	5	1	3	2	4	2	2	3	3	3	4	1	4	1	4	4
1	4	4	1	4	4	4	4	4	4	4	4	4	1	4	4	1	3	3	1	4	1	1	3	4	4	4	4	2	4	2	4	4	4	4	2	4	2	4	1	3	4	4	3	3	2	2	4	4	4
1	4	3	3	4	2	3	3	4	1	4	3	4	4	4	4	2	1	4	3	1	1	4	1	4	4	4	4	4	4	4	4	4	4	4	1	4	4	3	1	4	2	1	1	1	1	4	4	4	4
1	3	5	2	2	2	2	1	1	4	4	4	4	2	2	1	3	1	1	5	3	1	1	4	1	2	3	3	3	4	2	4	3	1	3	2	4	5	2	4	3	4	3	1	4	4	5	3	4	4
2	4	4	1	1	1	1	4	3	1	4	4	1	1	2	1	1	4	4	4	4	3	1	3	1	4	4	1	1	2	1	4	4	1	4	1	4	1	2	4	1	4	1	1	3	1	3	4	4	4
1	4	1	1	2	4	2	4	4	4	4	3	4	1	4	4	4	1	1	4	4	1	3	1	4	2	3	1	1	3	1	4	4	4	4	4	1	1	2	3	4	4	4	1	2	1	2	4	2	4
2	4	2	3	2	4	3	3	4	1	2	4	4	4	4	1	4	1	4	4	2	1	4	4	4	4	4	4	2	4	4	4	4	1	4	1	4	1	3	4	4	3	3	3	4	1	2	4	3	4
2	4	4	4	4	4	4	4	4	4	4	3	4	4	4	4	4	4	1	4	4	2	4	3	3	2	4	1	4	4	4	4	4	4	4	1	1	5	5	1	5	2	3	4	5	2	4	3	4	4
2	3	3	4	1	1	1	4	1	4	4	1	4	1	1	4	4	1	1	1	4	4	4	1	1	1	1	1	1	4	3	4	4	1	4	1	4	4	1	1	1	1	4	4	1	1	1	4	1	1
1	3	4	1	2	2	1	4	2	5	3	3	4	2	1	1	1	1	1	1	3	1	2	2	1	1	2	1	3	1	4	4	4	1	3	1	4	3	3	4	2	1	4	4	1	1	1	2	2	3
1	2	4	1	2	2	2	2	4	4	1	2	4	2	4	4	2	4	1	4	4	4	3	2	3	1	1	1	1	4	1	4	4	4	3	4	1	2	1	4	3	4	4	4	4	2	1	4	2	3
1	3	4	3	4	2	3	3	2	4	4	4	4	4	1	2	2	3	4	4	4	1	1	4	2	2	3	1	2	4	2	4	2	2	3	4	4	3	4	4	2	4	1	4	3	4	4	4	4	4
2	3	4	4	4	1	4	4	4	4	5	4	4	4	4	4	1	4	4	3	4	1	5	3	3	4	3	5	3	4	5	3	4	4	4	5	4	5	3	5	4	4	3	4	4	4	4	5	4	4
2	4	4	3	4	2	2	3	4	4	3	4	4	2	4	2	2	3	4	3	4	1	3	3	4	2	4	3	4	4	2	3	3	1	3	1	3	1	4	3	3	3	4	4	2	4	4	4	3	3
2	5	5	4	5	4	4	4	4	4	5	4	4	2	4	4	1	3	1	4	4	1	3	4	1	4	4	1	2	4	4	4	3	1	1	4	1	5	5	2	3	4	4	1	4	1	4	2	4	4
2	4	4	4	4	3	4	4	4	4	3	4	4	4	4	3	2	4	3	3	4	2	2	2	4	3	3	4	3	3	3	3	4	3	4	3	4	2	3	3	3	4	4	4	3	4	3	4	4	4
1	4	4	4	4	4	4	4	4	4	4	4	4	2	4	1	1	4	4	2	4	1	4	5	4	4	4	1	1	4	4	2	4	4	4	4	1	4	4	4	1	1	4	4	4	2	4	4	4	4
2	4	4	1	1	4	1	1	1	4	4	3	3	1	1	1	1	1	1	4	1	1	1	1	1	1	1	1	4	4	4	4	2	1	2	1	4	4	4	1	1	2	1	1	3	4	3	1	2	4
2	1	1	1	1	1	1	4	1	1	1	1	1	1	1	1	4	1	1	1	1	1	1	1	1	1	3	2	1	1	1	3	2	1	3	2	1	1	2	1	1	1	1	1	1	1	1	4	2	1
2	4	3	2	4	4	4	4	4	4	4	4	4	4	4	4	1	4	4	4	4	2	4	4	4	4	4	4	4	4	4	4	3	1	4	2	4	4	4	3	4	4	3	4	4	1	4	1	4	4
2	4	4	3	4	2	3	4	4	4	4	4	4	4	4	3	2	3	3	4	4	2	3	4	3	3	3	3	2	4	2	3	4	3	4	2	1	2	3	4	3	2	2	3	4	4	2	4	3	4
2	4	3	2	4	4	4	4	4	4	1	3	4	4	4	4	2	4	1	4	4	1	4	4	4	4	4	4	4	4	3	4	4	4	4	4	1	1	4	3	3	4	4	1	2	2	4	4	4	3
2	4	4	1	1	4	1	1	1	4	4	3	3	1	1	1	1	1	1	4	1	1	1	1	1	1	1	1	4	4	4	4	2	1	2	1	4	4	4	1	1	2	1	1	3	4	3	1	2	4
2	4	3	2	4	4	4	4	4	4	1	3	4	4	4	4	2	4	1	4	4	1	4	4	4	4	4	4	4	4	3	4	4	4	4	4	1	1	4	3	3	4	4	1	2	2	4	4	4	3
2	4	4	4	3	4	3	3	4	4	4	4	4	4	4	4	4	4	4	4	2	1	4	4	4	4	4	4	4	4	2	4	4	4	3	4	3	2	4	3	3	4	1	4	4	4	4	4	3	4
1	5	2	2	2	5	3	2	2	2	1	1	1	5	5	4	4	2	1	5	5	1	1	2	1	1	2	1	1	1	1	5	2	2	1	5	3	1	1	1	1	5	5	5	5	1	1	1	1	5
2	1	1	1	1	1	1	4	1	1	1	1	1	1	1	1	4	1	1	1	1	1	1	1	1	1	3	2	1	1	1	3	2	1	3	2	1	1	2	1	1	1	1	1	1	1	1	4	2	1
1	4	4	1	1	4	1	2	1	1	4	4	4	2	1	2	1	2	1	4	4	1	1	3	2	2	4	3	1	3	2	4	2	1	4	1	4	2	4	1	1	2	2	1	1	3	4	1	2	4
2	4	2	3	2	2	2	4	4	4	4	4	4	4	4	2	4	2	4	4	4	1	4	4	1	4	4	4	2	4	2	4	4	4	4	3	1	1	4	3	3	4	1	1	3	3	4	4	4	4
2	2	4	1	4	1	4	4	4	4	1	4	4	2	4	4	2	4	1	4	4	5	4	2	4	4	4	4	4	4	4	1	4	1	4	4	4	5	4	4	4	4	5	4	4	4	4	2	5	4
2	4	3	1	4	3	2	2	2	4	4	4	3	4	3	1	3	2	4	4	3	1	1	3	3	3	1	1	2	4	2	3	3	4	4	4	2	2	4	3	4	4	3	4	3	4	3	3	3	4
2	4	2	4	4	5	4	4	4	4	4	4	4	4	4	4	3	3	4	4	4	1	4	4	4	4	4	4	4	4	4	4	4	4	4	4	3	3	4	3	3	3	3	4	3	4	4	3	4	4
2	3	4	1	4	2	4	1	1	4	4	4	3	1	3	1	2	4	2	2	4	3	4	4	3	4	2	2	2	4	3	4	4	1	3	4	1	3	4	2	2	4	3	4	4	3	4	4	4	4
2	4	3	1	3	4	2	1	1	4	4	3	4	4	2	1	1	3	4	4	4	3	4	1	4	4	4	1	1	4	4	3	4	1	4	5	4	5	4	3	1	4	5	4	3	3	2	4	2	2
2	4	4	3	4	1	4	3	4	4	4	4	4	4	4	4	1	4	3	4	1	1	4	3	4	4	4	4	4	4	4	3	4	4	4	4	4	4	4	3	2	4	4	4	4	4	4	2	3	4
2	2	3	4	3	2	1	2	4	4	2	3	4	3	4	3	2	4	2	4	4	2	4	4	4	2	4	3	3	4	4	2	3	5	4	2	3	3	5	4	4	2	2	1	4	3	5	5	4	4
2	4	3	2	4	4	4	4	4	4	4	4	4	4	4	4	1	4	4	4	4	2	4	4	4	4	4	4	4	4	4	4	3	1	4	2	4	4	4	3	4	4	3	4	4	1	4	1	4	4
2	4	4	3	4	2	3	4	4	4	4	4	4	4	4	3	2	3	3	4	4	2	3	4	3	3	3	3	2	4	2	3	4	3	4	2	1	2	3	4	3	2	2	3	4	4	2	4	3	4
1	3	4	5	4	4	1	1	4	4	4	4	3	4	1	3	2	4	1	4	4	2	4	4	4	3	4	1	4	4	4	4	4	2	1	4	1	3	4	4	2	4	3	1	4	4	4	1	4	4
2	4	3	2	4	1	4	4	4	4	4	4	4	4	3	2	3	2	2	4	4	2	4	4	4	4	4	4	4	4	4	3	4	1	4	3	3	2	4	4	3	3	3	3	4	4	3	4	4	4
2	1	4	3	4	2	3	2	4	4	4	3	3	2	3	2	2	3	4	4	4	1	3	2	4	3	3	4	2	4	2	3	4	1	3	2	3	1	3	2	2	3	4	4	3	3	3	4	4	4
2	2	3	1	4	5	2	4	4	5	3	4	4	4	4	1	3	4	4	4	4	1	3	2	3	3	2	1	1	4	3	4	4	2	3	4	1	1	3	4	1	4	5	1	5	1	3	4	3	4
2	2	5	1	3	3	2	1	3	1	1	4	3	1	3	1	3	2	3	4	5	1	4	4	1	5	4	2	2	4	4	2	4	4	4	3	1	4	2	1	3	2	1	5	3	4	4	4	4	4
2	2	4	1	3	3	3	2	2	3	3	4	4	3	4	3	2	3	4	3	2	2	3	4	2	2	3	3	4	3	2	3	1	1	3	3	3	2	3	4	2	3	2	4	3	3	4	1	3	3
2	3	4	3	4	3	2	3	3	3	4	3	4	2	4	4	2	2	2	4	4	1	1	3	1	1	3	3	1	4	4	3	4	2	3	4	4	2	4	1	2	4	2	4	3	4	4	3	3	4
1	3	3	3	4	5	4	3	4	4	4	4	4	3	4	3	2	3	4	4	4	1	4	4	3	2	3	3	4	4	3	3	4	2	5	4	4	3	4	3	4	4	4	4	3	3	4	3	4	4
2	4	4	2	3	2	4	3	3	4	3	3	4	4	4	2	2	3	4	4	4	1	4	4	4	4	4	3	3	4	2	3	4	2	3	3	1	3	4	3	3	4	3	3	4	4	4	4	3	2
2	3	3	1	2	5	2	3	2	4	4	4	4	4	4	1	3	2	3	4	4	1	4	4	4	3	3	4	2	4	4	4	4	1	4	1	4	4	4	4	3	4	1	4	4	4	4	4	4	3
2	4	4	1	4	5	2	4	1	4	4	2	4	2	4	3	3	2	3	4	3	1	3	3	1	1	2	2	2	4	1	4	3	3	2	3	1	1	2	4	2	3	4	3	3	3	4	4	3	3
[truncated: 6 more columns]
